# Supplementary material for: Curling Leaf 1, Encoding a MYB-Domain Protein, Regulates Leaf Morphology and Affects Plant Yield in Rice
Source: Plants (Basel). 2023 Aug 31;12(17):3127. doi: 10.3390/plants12173127 (PMC10490398; doi:10.3390/plants12173127)
Supplement: Supplementary file 1 [file plants-12-03127-s001.zip]

Archive with 1 entries (1 files):
- plants-2586801-supplementary.pdf
